# Supplementary material for: Thermally Stable Ceramic-Salt Electrolytes for Li Metal Batteries Produced from Cold Sintering Using DMF/Water Mixture Solvents
Source: Nanomaterials (Basel). 2023 Aug 28;13(17):2436. doi: 10.3390/nano13172436 (PMC10490499; doi:10.3390/nano13172436)
Supplement: Supplementary file 1 [file nanomaterials-13-02436-s001.zip]

Archive with 1 entries (1 files):
- nanomaterials-2508289-supplementary.pdf
